# Supplementary material for: Venous hematology, biochemistry, and blood gas analysis of free-ranging Eastern Copperheads (Agkistrodon contortrix) and Eastern Ratsnakes (Pantherophis alleghaniensis)
Source: PLoS One. 2020 Feb 14;15(2):e0229102. doi: 10.1371/journal.pone.0229102 (PMC7021292; doi:10.1371/journal.pone.0229102)
Supplement: S1 File — (XLSX) [file pone.0229102.s001.xlsx]

## Sheet: for JMP ER
									0=male, 1=female
Species	Total	Project ID	CH	BR	snake ID	species	date	PIT # (last 4)	Sex	Sex	Weight (g)	Weight Group	Snout-to-Vent Length (cm)	Total Length (cm)	Girth (cm)	Air Temp (C)	Weather	Initials Handler	Initials Bleeder	Time in bucket/bag	Time in Hand	Time in Tube	Time1	Time2	Time1-Bucket	Time1-Hand	Time1-T	Time2-Bucket	Time2-Hand	Time2-T	Time2-Time1	1st blood gas (1=yes)	pH-1	pH-2	pCO2-1	pCO2-2	pO2-1	pO2-2	Na-1	Na-2	Cl-1	Cl-2	K-1	K-2	Ca-1	Ca-2	Creat-1	Creat-2	Gluc-1
1	9	44		4	BR6	Rat Snake	2015-04-10	CCB2	1	female	275	251-500	92.5	107.5	5	24.9	Cloudy	ML	HSS		11:31:00		11:33:00	11:44:00		00:02:00			00:13:00		00:11:00	1	7.359	7.06	25.8	27.2	194.9	216.5	162	170	130	137	5.2	5.5	1.65	1.67	0.31	0.31	37
2	10	49		9	BR16	Rat Snake	2015-05-09	D8F4	1	female	349	251-500	98	118	5.5	22.4	Cloudy	ML	BEP		10:45:00		10:46:00	10:58:00		00:01:00			00:13:00		00:12:00	1	7.207	7.195	29.3	15.6	88.4	186	180	172	140	134	6.9	5.4	1.26	1.62	0.31	0.31	42
3	11	53		13	BR23	Rat Snake	2016-06-28	DC38	0	male	280	251-500	86.5	106		24.7	Partly Sunny	BL	LJM				11:05:00	11:15:00							00:10:00	1	7.378	7.11	28.2	45.1	98.5	67.7	162	165	117	119	3.8	4.9	1.53	1.51	0.66	1.33	52
4	12	54		14	BR25	Rat Snake	2015-05-13	CC1D	0	male	210	≤250	93	114	4.5	29.2	Sunny	DS	LJM		14:47:00		14:54:00	15:05:00		00:07:00			00:18:00		00:11:00	1	7.194	7.126	40.1	34.6	109.3	175.3	166	166	128	129	5.1	5.3	1.76	1.76	0.31	0.31	58
5	13	55		15	BR29	Rat Snake	2015-07-18	4585	1	female	440	251-500	112	133	5.5	33.9	Light Rain	HS	LJM		14:28:00		14:38:00	14:49:00		00:10:00			00:21:00		00:11:00	1	7.296	7.166	18.4	18.6	177.2	155.3	163	166		132	5.5	7	1.61	1.57	0.31	0.31	60
6	14	56		16	BR5D0B	Rat Snake	2015-10-12	5D0B	1	female	295	251-500	100	119	5.5	23.4	Sunny	DS	AP		14:03:00		14:15:00			00:12:00						1	7.152	7.116	31.9	19.6	133.5	194.9	164	165	133	134	5.9	5.7	1.64	1.64	0.31	0.31	50
7	15	59		19	BR42FE	Rat Snake	2015-07-07	42FE	0	male	150	≤250	68	84	3.5	38.4	Partly Sunny	DS	LJM		12:04:00		12:05:00	12:16:00		00:01:00			00:12:00		00:11:00	1	7.74	7.303	11.6	29.7	217.3	225.9	160	163	121	120	8	5.5	1.18	1.24	2.16	2.33	52
8	16	60		20	BRD26B	Rat Snake	2015-07-07	D26B	0	male	150	≤250	81	98	4	33.1	Partly Sunny	DS	LJM		11:29:00		11:30:00	11:44:00		00:01:00			00:15:00		00:14:00	1	7.325	7.204	27	16.5	66	159.7	153	159	124	126	4.8	5.4	1.71	1.68	0.31	0.31	30
9	17	61		21	BR9FF4	Rat Snake	2015-06-18	9FF4	0	male	1000	>750	155	187		25.5	Sunny		DGH		10:15:00		10:15:00	10:30:00		00:00:00			00:15:00		00:15:00	1	7.272	7.2	41.4	34.7	57.8	81.5	161	160	128	125	4.9	5.2	1.6	1.61	1.51	1.19	46
10	18	67		26	BRA61A	Rat Snake	2015-05-15	A61A	0	male	52	≤250	61	74	3	33.3	Sunny				16:05:00	16:14:00										1	7.48	7.345	19.4	23.3	129.5	93.1	157	162	123	125	4.8	5.6	1.42	1.46	0.31	0.31	41
11	19	68		27	BR24	Rat Snake	2015-05-13	CB68	0	male	400	251-500	95	108.5	4.75	26.6	Sunny	HS	LJM	12:27:00	12:47:00		12:48:00	13:00:00	00:21:00	00:01:00		00:33:00	00:13:00		00:12:00	1	7.422	7.808	69.6	11.6	99.3	161.1	162	161	93	99	4.2	4.9	1.17	0.96	2.36	1.51	66
12	20	74		32	BRD142	Rat Snake	2015-05-08	D142	0	male	700	501-750	132	161	7	27.2	Sunny	MO	HS		13:14:00		13:25:00	13:40:00		00:11:00			00:26:00		00:15:00	1	6.978	7.001	78.5	27.3	91.7	101.6	165	167	118	127	5.7	6.4	1.71	1.6	1.51	1.43	74
13	21	77		35	BR9239	Rat Snake	2015-04-23	C9D2	0	male	750	501-750	136	151	6.9	20.3	Sunny	KH	LJM		14:42:00		14:50:00	15:00:00		00:08:00			00:18:00			1	7.477	7.164	11.6	39.6	196.9	155.4	159	160	130	127	5	5.2	1.36	1.53	1.82	2.28	67
14	28	48		8	BR14A	Rat Snake	2015-05-08	A540	1	female	170	≤250	86	102	5	23.9	Sunny	DUSTIN	CAP	10:40:00	11:30:00		11:35:00		00:55:00	00:05:00						1	7.487		16.9		180.6		161		132		4		1.55		0.31		65
15	29	52		12	BR22	Rat Snake	2015-06-26	D000	0	male	290	251-500	108.5	131	4.7	28.6	Partly Sunny	MO	JFC		11:14:00		11:15:00	11:27:00		00:01:00			00:13:00			1	7.271		42.7		59.2		157		127		5.2		1.71		0.35		36
16	30	57		17	BR4322	Rat Snake	2015-07-16	4322	0	male	360	251-500	93	109.5	5	27.6	Cloudy	DS	DGH		20MIN		10:17:00									1	7.352		42.3		73.1		161		117		4		1.24		3.63		65
17	31	62		22	BRD57E	Rat Snake	2015-06-17	D57E	0	male	530	501-750	123	148	6.5	27.8	Sunny	DS	HS		08:08:00		08:17:00			00:09:00						1	7.058		52		81.2		163		125		6.3		1.56		1.57		66
18	32	75		33	BRA3D1	Rat Snake	2015-05-07	A3D1	0	male	750	501-750	136	164	7	28.6	Sunny	ML	CAP		14:10:00		14:16:00	14:29:00		00:06:00			00:19:00			1	6.965		66		60.9		164		132		5.2		1.63		0.31		76
19	33	78		36	BR7	Rat Snake	2015-04-13	A1AC	1	female	550	501-750	129	154	7	21.3	Partly Sunny	ML	DGH/HSS		11:40:00		11:45:00			00:05:00						1	7.344		33.5		51.2		159		121		4.2		1.45		0.31		59
20	38	41		1	BR1	Rat Snake	2015-04-03	A4B2H	0	male	1100	>750	154	186	7.7	28.8	Sunny	HS/DS	JFC		23 Min		13:11:00	13:32:00								0		6.856		34.4		95.9		180		140
21	39	42		2	BR2	Rat Snake	2015-04-03	D1E6	0	male	409	251-500	119	144		30.9	Sunny	HS/DS	HS		19Min		15:39:00	15:58:00										7.711		9.8		184.4		163		131		4.6				0.31
22	40	43		3	BR5	Rat Snake	2015-04-08	DDC7	1	female	160	≤250	69	83		28.9	Partly Sunny	DvS	CAP		14:00:00		14:07:00	14:17:00		00:07:00			00:17:00					7.321		21.8		167.3		163		120		6.1		1.29		0.87
23	41	45		5	BR10	Rat Snake	2015-05-04	D909	1	female	58	≤250	64	77	3	21.1	Sunny	HS	CAP		10:20:00			10:35:00					00:15:00					7.248		20.2		179		151		122		5.1		1.42		0.49
24	42	70		28	BRA0C0	Rat Snake	2015-05-15	A0C0	1	female	560	501-750	117	139	6.5	26.1	Cloudy	DS	LJM		11:34:00		11:39:00	11:49:00		00:05:00			00:15:00					7.012		39.4		132.4		180		138		5.5		1.87		0.79
25	56	46		6	BR11	Rat Snake	2015-04-05	9F60	1	female	150	≤250	75	89	4	26.4	Partly Sunny	DM	LJM		14:28:00		14:33:00	14:43:00		00:05:00			00:15:00
26	57	47		7	BR14	Rat Snake	2015-05-17	C5EA	1	female	495	251-500	124	150	6	29.3	Sunny	HS	JLG	13:27:00
27	58	50		10	BR17	Rat Snake	2015-05-09	CF6F	1	female	398	251-500	107	127.5	6	29.5	Partly Sunny	ML	BEP		14:15:00		14:22:00			00:07:00
28	59	58		18	BR6B55	Rat Snake	2015-07-15	6B55	0	male	210	≤250	93	111	4.5	27.2	Sunny	DS	JFC		15MIN		10:15:00
29	60	63		23	BR18	Rat Snake	2015-06-08	C45A	0	male	370	251-500	109	130	5	33	Sunny	HS	HSS		15:50:00		15:51:00			00:01:00
30	61	64		24	BRC1E5	Rat Snake	2015-05-18	C1E5	0	male	375	251-500	108	128.5	6	26.8	Sunny	ML	HSS		11:23:00		11:26:00	11:37:00		00:03:00			00:14:00
31	62	72		30	BR22	Rat Snake	2015-05-12	CE80	0	male	1500	>750	150.5	179	7.8	27.9	Sunny	ML	KB		11:00:00		11:06:00			00:06:00
32	63	71		29	BR21	Rat Snake	2015-05-12	D6CD	0	male	1000	>750	139	166	7.5	25.1	Sunny	ML	MRL		10:22:00
33	64	76		34	BRCB6E	Rat Snake	2015-05-07	CB6E	1	female	70	≤250	67	81.5	3	29.7	Cloudy	ML	LJM		12:13:00		12:15:00			00:02:00
34	65	79		37	BRDE0A	Rat Snake	2015-04-06	DE0A	1	female	700	501-750	132	156	7	20.4	Partly Sunny	ML	CAP		22min		11:15:00	11:31:00
								TOTALS	14		female																					19
									20		male
								TOTALs																								25
[truncated: 63 more columns]

## Sheet: for JMP CH
									0=male, 1=female
Species	Total	Project ID	CH	BR	snake ID	species	date	PIT # (last 4)	Sex	Sex	Weight (g)	Weight Group	Snout-to-Vent Length (cm)	Total Length (cm)	Girth (cm)	Air Temp (C)	Weather	Initials Handler	Initials Bleeder	Time in bucket/bag	Time in Hand	Time in Tube	Time1	Time2	Time1-Bucket	Time1-Hand	Time1-Tube	Time2-Bucket	Time2-Hand	Time2-Tube	Time2-Time1	1st blood gas (1=yes)	pH-1	pH-2	pCO2-1	pCO2-2	pO2-1	pO2-2	Na-1	Na-2	Cl-1	Cl-2	K-1	K-2	Ca-1	Ca-2	Creat-1	Creat-2	Gluc-1
1	1	4	4		Ch10	Copperhead	2015-05-08	A0A8	0	male	330	251-500	78.2	88.4	6.5	25	Sunny	Smock	CAP	11:09:00	11:13:00	11:14:00	11:15:00	11:27:00	00:06:00	00:02:00	00:01:00	00:18:00	00:14:00	00:13:00	00:12:00	1	7.377	7.438	16.6	14.1	218.5	230.9	161	161	128	133	4.7	4.9	1.68	1.64	1.08	1.04	26
2	2	7	7		CH14A	Copperhead	2015-06-02	D425	1	female	190	≤250	59	67	6	24.7	Cloudy	DS	HS		11:31:00	11:31:00	11:35:00	11:45:00		00:04:00	00:04:00		00:14:00	00:14:00	00:10:00	1	7.472	7.453	22	20	129.8	185.2	149	150	117	118	4.1	4.1	1.71	1.56	1.98	2	20
3	3	8	8		CH15	Copperhead	2015-06-02	DCF5	0	male	160	≤250	53	61	5	27.2	Partly Sunny	HS	HSS			15:30:00	15:32:00	15:43:00			00:02:00			00:13:00	00:11:00	1	7.623	7.403	16.2	27.7	120.4	147.5	156	159	109	114	4	4.1	1.08	1.16	0.68	0.65	20
4	4	20	20		CH27A	Copperhead	2015-05-08	C27A	1	female	200	≤250	57	65	5	27	Sunny	HS	JFC		14:00:00	14:14:00	14:16:00	14:31:00		00:16:00	00:02:00		00:31:00	00:17:00	00:15:00	1	7.029	6.843	31.8	50.4	123.1	93.3	164	156	132	133	5.2	5.9	1.63	1.63	2.04	2.08	39
5	5	29	29		CHC0F1	Copperhead	2015-05-08	C0F1	1	female	140	≤250	57	66	4.5	25.2	Sunny	HS	BHP/JFC		12:23:00	12:25:00	12:32:00	12:48:00		00:09:00	00:07:00		00:25:00	00:23:00	00:16:00	1	7.331	7.207	11.8	7.8	202.5	199.1	157	162	131	134	4.3	4.9	1.73	1.91	0.69	0.74	20
6	6	32	32		CH31	Copperhead	2015-08-24	5CAB	0	male	310	251-500	85	95.5	5	23	Partly Sunny	ML	LJM			15:31:00	15:39:00	15:52:00			00:08:00			00:21:00	00:13:00	1	7.022	7.009	41.9	24.9	196.1	232.8	153	154	121	128	5	5.9	1.88	1.88	0.6	0.5	41
7	7	33	33		CH32	Copperhead	2015-08-27	DA36	0	male	100	≤250	49	57.5	3.25	24.1	Sunny	DS	LJM	11:20:00		11:31:00	11:33:00	11:44:00	00:13:00		00:02:00	00:24:00		00:13:00	00:11:00	1	7.172	7.012	21.6	18.4	301.5	266.1	156	156	130	124	6.3	4.8	1.73	1.79	0.31	0.31	36
8	8	36	36		CH37	Copperhead	2015-09-06	277C	0	male	270	251-500	75.8	87.2	5.1	28.5	Sunny	DS	HSS	16:26:00		16:30:00	16:34:00	16:45:00	00:08:00		00:04:00	00:19:00		00:15:00	00:11:00	1	6.975	6.82	22.6	26.5	110.1	115.1	158	159	130	131	5.8	5.8	1.84	1.88	0.31	0.4	42
9	22	6	6		CH14	Copperhead	2015-05-09	DB7F	1	female	98	≤250	48.5	56	4	27.5	Sunny	ML	BEP		13:39:00	13:39:00	13:40:00			00:01:00	00:01:00					1	7.008		17.7		169.5		176		138		8		2.12		0.31		52
10	23	22	22		CH29	Copperhead	2015-07-29	D686	0	male						38	Partly Sunny	DS	LJM			15:09:00	15:12:00				00:03:00					1	7.033		39.9		84		159		131		6.4		1.68		0.31		31
11	24	35	35		CH36	Copperhead	2015-09-06	580B	0	male	150	≤250	55.4	65.2	4.9	21.8	Partly Sunny	DS	HSS	07:30:00		10:58:00	11:00:00		03:30:00		00:02:00					1	7.171		14.5		204.5		155		132		5		1.57		0.31		72
12	25	38	38		CH39	Copperhead	2015-09-18	61E6	0	male	260	251-500	67	78.5	5	29.3	Sunny			15:05:00			15:05:00	15:29:00	00:00:00			00:24:00				1	6.91		41.8		69.6		157		124		4.9		1.68		1.19		125
13	26	40	40		CH45	Copperhead	2015-10-12	24D6	1	female	115	≤250	53	61	4.5	23.4	Sunny	AP	DS		14:27:00											1	7.156		35.6		164.9		155		126		4.6		1.86		0.31		48
14	27	25	25		CHD0E8	Copperhead	2015-05-06	D0E8	1	female	130	≤250	50	58	5	30.5	Sunny	DS	HS/JFC		14:24:00	14:29:00	14:31:00	14:47:00		00:07:00	00:02:00		00:23:00	00:18:00		1	7.356		20.8		154.7		155		126		3.9		1.71		0.31		25
15	34	13	13		CH18	Copperhead	2015-05-13	D5FD	0	male	350	251-500	87	99	6	26.6	Sunny	MC	LJM	12:31:00		12:34:00	12:37:00	12:49:00	00:06:00		00:03:00	00:18:00		00:15:00				7.123		51.6		85.8		163		123		4.9		1.68		11.8
16	35	15	15		CHD145/CH19	Copperhead	2015-06-11	D145	1	female	125	≤250	53.8	62	4.5	25.8	Sunny	ML	CAP	10:13:00	10:13:00	10:20:00												7.041		18.8		157.7		160		132		4.7		1.82		0.35
17	36	21	21		CH28	Copperhead	2015-07-29	6B22	1	female	200	≤250	55	63.5	5	27.5	Sunny	HS/DS	HSS	11:46:00		11:48:00		12:04:00				00:18:00		00:16:00				6.96		33.4		144.2		163		135		5.2		1.92		1.16
18	37	28	28		CHD6B0	Copperhead	2015-05-06	D6B0	1	female	150	≤250	53	61	4.5	26.6	Sunny	DS	JFC		11:40:00	11:41:00	11:45:00	11:53:00		00:05:00	00:04:00		00:13:00	00:12:00				7.078		37.4		122.4		155		128		4.7		1.7		0.31
19	43	2	2		Ch9FC3	Copperhead	2015-04-20	9FC3	1	female	98	≤250	48	55	4	23.5	Cloudy	ML	JFC		17min	16min
20	44	3	3		ChD749	Copperhead	2015-04-20	D749	0	male	160	≤250	60	70	5.5	25.6	Cloudy			13:30:00
21	45	5	5		CH13	Copperhead	2015-05-24	C2D8	1	female	155	≤250	52	58.5	4.2	25.9	Partly Sunny	DS	JLG		15:28:00	15:28:00
22	46	9	9		CH15A	Copperhead	2015-05-11	CFA6	1	female	90	≤250	49	57		22.2	Sunny	DS	HS		08:32:00		08:32:00			00:00:00
23	47	11	11		CH17	Copperhead	2015-05-11	D765	1	female	110	≤250	49.5	57.5	4	29.2	Sunny	ML	HSS			11:47:00	11:49:00				00:02:00
24	48	16	16		CH24	Copperhead	2015-07-02	A4CE	0	male	250	≤250	66	77	5	23.6	Cloudy	ML	HSS	08:33:00		08:36:00	08:40:00		00:07:00		00:04:00
25	49	17	17		CH25	Copperhead	2015-07-02	CD28	1	female	130	≤250	52.3	60	4.5	24.8	Cloudy	ML	MPL	10:13:00		10:16:00	10:17:00		00:04:00		00:01:00
26	50	19	19		CH27	Copperhead	2015-07-21	L234	0	male	320	251-500	68.5	79	5.5	31	Sunny	HS	HS	11:21:00	11:24:00		11:27:00	11:37:00	00:06:00	00:03:00		00:16:00	00:13:00
27	51	26	26		CHD261	Copperhead	2015-04-30	D261	1	female	180	≤250	58.5	67.2	4.8	22.6	Partly Sunny	ML	LJM		14:12:00	14:13:00		14:31:00					00:19:00	00:18:00
28	52	31	31		CH29A	Copperhead	2015-08-14	5FCC	1	female	40	≤250	36	42.4	3.4	30.2	Sunny	DS	JFC		14:41:00	14:42:00	14:46:00			00:05:00	00:04:00
29	53	34	34		CH35	Copperhead	2015-09-18	22BB	0	male	410	251-500	81.9	92.9		22.7	Sunny
30	54	37	37		CH38	Copperhead	2015-09-18	2A3B	0	male	115	≤250	57	66		29.9	Sunny	DS	DS	12:30:00		13:41:00	13:45:00		01:15:00		00:04:00
31	55	39	39		CH42	Copperhead	2015-09-29	69E5	0	male	175	≤250	58	68		25.2	Cloudy				08:25:00			08:40:00					00:15:00
								TOTALS	16		female																					14
									15		male
								TOTALs																								20
[truncated: 61 more columns]

## Sheet: for JMP
								0=male, 1=female
	Project ID	CH	BR	snake ID	species	date	PIT # (last 4)	Sex	Weight (g)	Weight Group	1	2	3	4	Snout-to-Vent Length (cm)	Total Length (cm)	Girth (cm)	Air Temp (C)	Weather	Initials Handler	Initials Bleeder	Time in bucket/bag	Time in Hand	Time in Tube	Time1	Time2	Time1-Bucket	Time1-Hand	Time1-Tube	Time2-Bucket	Time2-Hand	Time2-Tube	Time2-Time1	1st blood gas (1=yes)	pH-1	pH-2	pCO2-1	pCO2-2	pO2-1	pO2-2	Na-1	Na-2	Cl-1	Cl-2	K-1	K-2	Ca-1	Ca-2	Creat-1
1	4	4		Ch10	Copperhead	2015-05-08	A0A8	0	330	2	0	1	0	0	78.2	88.4	6.5	25	Sunny	Smock	CAP	11:09:00	11:13:00	11:14:00	11:15:00	11:27:00	00:06:00	00:02:00	00:01:00	00:18:00	00:14:00	00:13:00	00:12:00	1	7.377	7.438	16.6	14.1	218.5	230.9	161	161	128	133	4.7	4.9	1.68	1.64	1.08
2	7	7		CH14A	Copperhead	2015-06-02	D425	1	190	1	1	0	0	0	59	67	6	24.7	Cloudy	DS	HS		11:31:00	11:31:00	11:35:00	11:45:00		00:04:00	00:04:00		00:14:00	00:14:00	00:10:00	1	7.472	7.453	22	20	129.8	185.2	149	150	117	118	4.1	4.1	1.71	1.56	1.98
3	8	8		CH15	Copperhead	2015-06-02	DCF5	0	160	1	1	0	0	0	53	61	5	27.2	Partly Sunny	HS	HSS			15:30:00	15:32:00	15:43:00			00:02:00			00:13:00	00:11:00	1	7.623	7.403	16.2	27.7	120.4	147.5	156	159	109	114	4	4.1	1.08	1.16	0.68
4	20	20		CH27A	Copperhead	2015-05-08	C27A	1	200	1	1	0	0	0	57	65	5	27	Sunny	HS	JFC		14:00:00	14:14:00	14:16:00	14:31:00		00:16:00	00:02:00		00:31:00	00:17:00	00:15:00	1	7.029	6.843	31.8	50.4	123.1	93.3	164	156	132	133	5.2	5.9	1.63	1.63	2.04
5	29	29		CHC0F1	Copperhead	2015-05-08	C0F1	1	140	1	1	0	0	0	57	66	4.5	25.2	Sunny	HS	BHP/JFC		12:23:00	12:25:00	12:32:00	12:48:00		00:09:00	00:07:00		00:25:00	00:23:00	00:16:00	1	7.331	7.207	11.8	7.8	202.5	199.1	157	162	131	134	4.3	4.9	1.73	1.91	0.69
6	32	32		CH31	Copperhead	2015-08-24	5CAB	0	310	2	0	1	0	0	85	95.5	5	23	Partly Sunny	ML	LJM			15:31:00	15:39:00	15:52:00			00:08:00			00:21:00	00:13:00	1	7.022	7.009	41.9	24.9	196.1	232.8	153	154	121	128	5	5.9	1.88	1.88	0.6
7	33	33		CH32	Copperhead	2015-08-27	DA36	0	100	1	1	0	0	0	49	57.5	3.25	24.1	Sunny	DS	LJM	11:20:00		11:31:00	11:33:00	11:44:00	00:13:00		00:02:00	00:24:00		00:13:00	00:11:00	1	7.172	7.012	21.6	18.4	301.5	266.1	156	156	130	124	6.3	4.8	1.73	1.79	0.31
8	36	36		CH37	Copperhead	2015-09-06	277C	0	270	2	0	1	0	0	75.8	87.2	5.1	28.5	Sunny	DS	HSS	16:26:00		16:30:00	16:34:00	16:45:00	00:08:00		00:04:00	00:19:00		00:15:00	00:11:00	1	6.975	6.82	22.6	26.5	110.1	115.1	158	159	130	131	5.8	5.8	1.84	1.88	0.31
9	44		4	BR6	Rat Snake	2015-04-10	CCB2	1	275	2	0	1	0	0	92.5	107.5	5	24.9	Cloudy	ML	HSS		11:31:00		11:33:00	11:44:00		00:02:00			00:13:00		00:11:00	1	7.359	7.06	25.8	27.2	194.9	216.5	162	170	130	137	5.2	5.5	1.65	1.67	0.31
10	49		9	BR16	Rat Snake	2015-05-09	D8F4	1	349	2	0	1	0	0	98	118	5.5	22.4	Cloudy	ML	BEP		10:45:00		10:46:00	10:58:00		00:01:00			00:13:00		00:12:00	1	7.207	7.195	29.3	15.6	88.4	186	180	172	140	134	6.9	5.4	1.26	1.62	0.31
11	53		13	BR23	Rat Snake	2016-06-28	DC38	0	280	2	0	1	0	0	86.5	106		24.7	Partly Sunny	BL	LJM				11:05:00	11:15:00							00:10:00	1	7.378	7.11	28.2	45.1	98.5	67.7	162	165	117	119	3.8	4.9	1.53	1.51	0.66
12	54		14	BR25	Rat Snake	2015-05-13	CC1D	0	210	1	1	0	0	0	93	114	4.5	29.2	Sunny	DS	LJM		14:47:00		14:54:00	15:05:00		00:07:00			00:18:00		00:11:00	1	7.194	7.126	40.1	34.6	109.3	175.3	166	166	128	129	5.1	5.3	1.76	1.76	0.31
13	55		15	BR29	Rat Snake	2015-07-18	4585	1	440	2	0	1	0	0	112	133	5.5	33.9	Light Rain	HS	LJM		14:28:00		14:38:00	14:49:00		00:10:00			00:21:00		00:11:00	1	7.296	7.166	18.4	18.6	177.2	155.3	163	166		132	5.5	7	1.61	1.57	0.31
14	56		16	BR5D0B	Rat Snake	2015-10-12	5D0B	1	295	2	0	1	0	0	100	119	5.5	23.4	Sunny	DS	AP		14:03:00		14:15:00			00:12:00						1	7.152	7.116	31.9	19.6	133.5	194.9	164	165	133	134	5.9	5.7	1.64	1.64	0.31
15	59		19	BR42FE	Rat Snake	2015-07-07	42FE	0	150	1	1	0	0	0	68	84	3.5	38.4	Partly Sunny	DS	LJM		12:04:00		12:05:00	12:16:00		00:01:00			00:12:00		00:11:00	1	7.74	7.303	11.6	29.7	217.3	225.9	160	163	121	120	8	5.5	1.18	1.24	2.16
16	60		20	BRD26B	Rat Snake	2015-07-07	D26B	0	150	1	1	0	0	0	81	98	4	33.1	Partly Sunny	DS	LJM		11:29:00		11:30:00	11:44:00		00:01:00			00:15:00		00:14:00	1	7.325	7.204	27	16.5	66	159.7	153	159	124	126	4.8	5.4	1.71	1.68	0.31
17	61		21	BR9FF4	Rat Snake	2015-06-18	9FF4	0	1000	4	0	0	0	1	155	187		25.5	Sunny		DGH		10:15:00		10:15:00	10:30:00		00:00:00			00:15:00		00:15:00	1	7.272	7.2	41.4	34.7	57.8	81.5	161	160	128	125	4.9	5.2	1.6	1.61	1.51
18	67		26	BRA61A	Rat Snake	2015-05-15	A61A	0	52	1	1	0	0	0	61	74	3	33.3	Sunny				16:05:00	16:14:00										1	7.48	7.345	19.4	23.3	129.5	93.1	157	162	123	125	4.8	5.6	1.42	1.46	0.31
19	68		27	BR24	Rat Snake	2015-05-13	CB68	0	400	2	0	1	0	0	95	108.5	4.75	26.6	Sunny	HS	LJM	12:27:00	12:47:00		12:48:00	13:00:00	00:21:00	00:01:00		00:33:00	00:13:00		00:12:00	1	7.422	7.808	69.6	11.6	99.3	161.1	162	161	93	99	4.2	4.9	1.17	0.96	2.36
20	74		32	BRD142	Rat Snake	2015-05-08	D142	0	700	3	0	0	1	0	132	161	7	27.2	Sunny	MO	HS		13:14:00		13:25:00	13:40:00		00:11:00			00:26:00		00:15:00	1	6.978	7.001	78.5	27.3	91.7	101.6	165	167	118	127	5.7	6.4	1.71	1.6	1.51
21	77		35	BR9239	Rat Snake	2015-04-23	C9D2	0	750	3	0	0	1	0	136	151	6.9	20.3	Sunny	KH	LJM		14:42:00		14:50:00	15:00:00		00:08:00			00:18:00			1	7.477	7.164	11.6	39.6	196.9	155.4	159	160	130	127	5	5.2	1.36	1.53	1.82
22	6	6		CH14	Copperhead	2015-05-09	DB7F	1	98	1	1	0	0	0	48.5	56	4	27.5	Sunny	ML	BEP		13:39:00	13:39:00	13:40:00			00:01:00	00:01:00					1	7.008		17.7		169.5		176		138		8		2.12		0.31
23	22	22		CH29	Copperhead	2015-07-29	D686	0										38	Partly Sunny	DS	LJM			15:09:00	15:12:00				00:03:00					1	7.033		39.9		84		159		131		6.4		1.68		0.31
24	35	35		CH36	Copperhead	2015-09-06	580B	0	150	1	1	0	0	0	55.4	65.2	4.9	21.8	Partly Sunny	DS	HSS	07:30:00		10:58:00	11:00:00		03:30:00		00:02:00					1	7.171		14.5		204.5		155		132		5		1.57		0.31
25	38	38		CH39	Copperhead	2015-09-18	61E6	0	260	2	0	1	0	0	67	78.5	5	29.3	Sunny			15:05:00			15:05:00	15:29:00	00:00:00			00:24:00				1	6.91		41.8		69.6		157		124		4.9		1.68		1.19
26	40	40		CH45	Copperhead	2015-10-12	24D6	1	115	1	1	0	0	0	53	61	4.5	23.4	Sunny	AP	DS		14:27:00											1	7.156		35.6		164.9		155		126		4.6		1.86		0.31
27	25	25		CHD0E8	Copperhead	2015-05-06	D0E8	1	130	1	1	0	0	0	50	58	5	30.5	Sunny	DS	HS/JFC		14:24:00	14:29:00	14:31:00	14:47:00		00:07:00	00:02:00		00:23:00	00:18:00		1	7.356		20.8		154.7		155		126		3.9		1.71		0.31
28	48		8	BR14A	Rat Snake	2015-05-08	A540	1	170	1	1	0	0	0	86	102	5	23.9	Sunny	DUSTIN	CAP	10:40:00	11:30:00		11:35:00		00:55:00	00:05:00						1	7.487		16.9		180.6		161		132		4		1.55		0.31
29	52		12	BR22	Rat Snake	2015-06-26	D000	0	290	2	0	1	0	0	108.5	131	4.7	28.6	Partly Sunny	MO	JFC		11:14:00		11:15:00	11:27:00		00:01:00			00:13:00			1	7.271		42.7		59.2		157		127		5.2		1.71		0.35
30	57		17	BR4322	Rat Snake	2015-07-16	4322	0	360	2	0	1	0	0	93	109.5	5	27.6	Cloudy	DS	DGH		20MIN		10:17:00									1	7.352		42.3		73.1		161		117		4		1.24		3.63
31	62		22	BRD57E	Rat Snake	2015-06-17	D57E	0	530	3	0	0	1	0	123	148	6.5	27.8	Sunny	DS	HS		08:08:00		08:17:00			00:09:00						1	7.058		52		81.2		163		125		6.3		1.56		1.57
32	75		33	BRA3D1	Rat Snake	2015-05-07	A3D1	0	750	3	0	0	1	0	136	164	7	28.6	Sunny	ML	CAP		14:10:00		14:16:00	14:29:00		00:06:00			00:19:00			1	6.965		66		60.9		164		132		5.2		1.63		0.31
33	78		36	BR7	Rat Snake	2015-04-13	A1AC	1	550	3	0	0	1	0	129	154	7	21.3	Partly Sunny	ML	DGH/HSS		11:40:00		11:45:00			00:05:00						1	7.344		33.5		51.2		159		121		4.2		1.45		0.31
34	13	13		CH18	Copperhead	2015-05-13	D5FD	0	350	2	0	1	0	0	87	99	6	26.6	Sunny	MC	LJM	12:31:00		12:34:00	12:37:00	12:49:00	00:06:00		00:03:00	00:18:00		00:15:00				7.123		51.6		85.8		163		123		4.9		1.68
35	15	15		CHD145/CH19	Copperhead	2015-06-11	D145	1	125	1	1	0	0	0	53.8	62	4.5	25.8	Sunny	ML	CAP	10:13:00	10:13:00	10:20:00												7.041		18.8		157.7		160		132		4.7		1.82
36	21	21		CH28	Copperhead	2015-07-29	6B22	1	200	1	1	0	0	0	55	63.5	5	27.5	Sunny	HS/DS	HSS	11:46:00		11:48:00		12:04:00				00:18:00		00:16:00				6.96		33.4		144.2		163		135		5.2		1.92
37	28	28		CHD6B0	Copperhead	2015-05-06	D6B0	1	150	1	1	0	0	0	53	61	4.5	26.6	Sunny	DS	JFC		11:40:00	11:41:00	11:45:00	11:53:00		00:05:00	00:04:00		00:13:00	00:12:00				7.078		37.4		122.4		155		128		4.7		1.7
38	41		1	BR1	Rat Snake	2015-04-03	A4B2H	0	1100	4	0	0	0	1	154	186	7.7	28.8	Sunny	HS/DS	JFC		23 Min		13:11:00	13:32:00								0		6.856		34.4		95.9		180		140
39	42		2	BR2	Rat Snake	2015-04-03	D1E6	0	409	2	0	1	0	0	119	144		30.9	Sunny	HS/DS	HS		19Min		15:39:00	15:58:00										7.711		9.8		184.4		163		131		4.6
40	43		3	BR5	Rat Snake	2015-04-08	DDC7	1	160	1	1	0	0	0	69	83		28.9	Partly Sunny	DvS	CAP		14:00:00		14:07:00	14:17:00		00:07:00			00:17:00					7.321		21.8		167.3		163		120		6.1		1.29
41	45		5	BR10	Rat Snake	2015-05-04	D909	1	58	1	1	0	0	0	64	77	3	21.1	Sunny	HS	CAP		10:20:00			10:35:00					00:15:00					7.248		20.2		179		151		122		5.1		1.42
42	70		28	BRA0C0	Rat Snake	2015-05-15	A0C0	1	560	3	0	0	1	0	117	139	6.5	26.1	Cloudy	DS	LJM		11:34:00		11:39:00	11:49:00		00:05:00			00:15:00					7.012		39.4		132.4		180		138		5.5		1.87
43	2	2		Ch9FC3	Copperhead	2015-04-20	9FC3	1	98	1	1	0	0	0	48	55	4	23.5	Cloudy	ML	JFC		17min	16min
44	3	3		ChD749	Copperhead	2015-04-20	D749	0	160	1	1	0	0	0	60	70	5.5	25.6	Cloudy			13:30:00
45	5	5		CH13	Copperhead	2015-05-24	C2D8	1	155	1	1	0	0	0	52	58.5	4.2	25.9	Partly Sunny	DS	JLG		15:28:00	15:28:00
46	9	9		CH15A	Copperhead	2015-05-11	CFA6	1	90	1	1	0	0	0	49	57		22.2	Sunny	DS	HS		08:32:00		08:32:00			00:00:00
47	11	11		CH17	Copperhead	2015-05-11	D765	1	110	1	1	0	0	0	49.5	57.5	4	29.2	Sunny	ML	HSS			11:47:00	11:49:00				00:02:00
48	16	16		CH24	Copperhead	2015-07-02	A4CE	0	250	1	1	0	0	0	66	77	5	23.6	Cloudy	ML	HSS	08:33:00		08:36:00	08:40:00		00:07:00		00:04:00
49	17	17		CH25	Copperhead	2015-07-02	CD28	1	130	1	1	0	0	0	52.3	60	4.5	24.8	Cloudy	ML	MPL	10:13:00		10:16:00	10:17:00		00:04:00		00:01:00
50	19	19		CH27	Copperhead	2015-07-21	L234	0	320	2	0	1	0	0	68.5	79	5.5	31	Sunny	HS	HS	11:21:00	11:24:00		11:27:00	11:37:00	00:06:00	00:03:00		00:16:00	00:13:00
51	26	26		CHD261	Copperhead	2015-04-30	D261	1	180	1	1	0	0	0	58.5	67.2	4.8	22.6	Partly Sunny	ML	LJM		14:12:00	14:13:00		14:31:00					00:19:00	00:18:00
52	31	31		CH29A	Copperhead	2015-08-14	5FCC	1	40	1	1	0	0	0	36	42.4	3.4	30.2	Sunny	DS	JFC		14:41:00	14:42:00	14:46:00			00:05:00	00:04:00
53	34	34		CH35	Copperhead	2015-09-18	22BB	0	410	2	0	1	0	0	81.9	92.9		22.7	Sunny
54	37	37		CH38	Copperhead	2015-09-18	2A3B	0	115	1	1	0	0	0	57	66		29.9	Sunny	DS	DS	12:30:00		13:41:00	13:45:00		01:15:00		00:04:00
55	39	39		CH42	Copperhead	2015-09-29	69E5	0	175	1	1	0	0	0	58	68		25.2	Cloudy				08:25:00			08:40:00					00:15:00
56	46		6	BR11	Rat Snake	2015-04-05	9F60	1	150	1	1	0	0	0	75	89	4	26.4	Partly Sunny	DM	LJM		14:28:00		14:33:00	14:43:00		00:05:00			00:15:00
57	47		7	BR14	Rat Snake	2015-05-17	C5EA	1	495	2	0	1	0	0	124	150	6	29.3	Sunny	HS	JLG	13:27:00
58	50		10	BR17	Rat Snake	2015-05-09	CF6F	1	398	2	0	1	0	0	107	127.5	6	29.5	Partly Sunny	ML	BEP		14:15:00		14:22:00			00:07:00
59	58		18	BR6B55	Rat Snake	2015-07-15	6B55	0	210	1	1	0	0	0	93	111	4.5	27.2	Sunny	DS	JFC		15MIN		10:15:00
60	63		23	BR18	Rat Snake	2015-06-08	C45A	0	370	2	0	1	0	0	109	130	5	33	Sunny	HS	HSS		15:50:00		15:51:00			00:01:00
61	64		24	BRC1E5	Rat Snake	2015-05-18	C1E5	0	375	2	0	1	0	0	108	128.5	6	26.8	Sunny	ML	HSS		11:23:00		11:26:00	11:37:00		00:03:00			00:14:00
62	72		30	BR22	Rat Snake	2015-05-12	CE80	0	1500	4	0	0	0	1	150.5	179	7.8	27.9	Sunny	ML	KB		11:00:00		11:06:00			00:06:00
63	71		29	BR21	Rat Snake	2015-05-12	D6CD	0	1000	4	0	0	0	1	139	166	7.5	25.1	Sunny	ML	MRL		10:22:00
64	76		34	BRCB6E	Rat Snake	2015-05-07	CB6E	1	70	1	1	0	0	0	67	81.5	3	29.7	Cloudy	ML	LJM		12:13:00		12:15:00			00:02:00
65	79		37	BRDE0A	Rat Snake	2015-04-06	DE0A	1	700	3	0	0	1	0	132	156	7	20.4	Partly Sunny	ML	CAP		22min		11:15:00	11:31:00
							TOTALS	30	female		33	20	7	4	64																			33
								35	male
										1	<250
										2	251-500
										3	501-750
										4	>750
							TOTALs																											45
[truncated: 63 more columns]
